# Supplementary material for: PRLHR Immune Genes Associated With Tumor Mutation Burden can be Used as Prognostic Markers in Patients With Gliomas
Source: Front Oncol. 2022 Jun 21;12:620190. doi: 10.3389/fonc.2022.620190 (PMC9253814; doi:10.3389/fonc.2022.620190)
Supplement: Supplementary file 1 [file Table_1.xls]

## Sheet: Supplementary data 1
id	futime	fustat	TMB
TCGA-02-2483-01A-01D-1494-08	30	0	1.39474
TCGA-19-5958-01A-11D-1696-08	31	1	1.5
TCGA-HT-8107-01A-13D-2395-08	33	0	0.0263158
TCGA-HT-A4DV-01A-11D-A26M-08	40	0	0.605263
TCGA-DU-7309-01A-11D-2086-08	44	0	1.10526
TCGA-FG-7637-01A-11D-2086-08	49	0	1
TCGA-S9-A7R3-01A-11D-A34J-08	50	0	0.947368
TCGA-S9-A7R1-01A-12D-A34J-08	56	1	0.5
TCGA-S9-A6TX-01A-21D-A32B-08	58	0	1.05263
TCGA-FG-8186-01A-11D-2253-08	58	0	0.842105
TCGA-DU-A6S7-01A-21D-A32B-08	60	0	0.842105
TCGA-87-5896-01A-01D-1696-08	62	0	1.84211
TCGA-CS-4944-01A-01D-1468-08	66	0	0.578947
TCGA-DU-7006-01A-11D-2024-08	66	1	1.84211
TCGA-DU-7015-01A-11D-2024-08	68	0	1.07895
TCGA-DB-A64X-01A-11D-A29Q-08	70	0	2.34211
TCGA-HT-7473-01A-11D-2024-08	72	0	0.684211
TCGA-HT-7470-01A-12D-2086-08	73	1	1.26316
TCGA-DU-A5TR-01A-11D-A289-08	74	0	1.26316
TCGA-S9-A6WG-01A-11D-A33T-08	76	0	0.710526
TCGA-HT-7693-01A-11D-2253-08	78	0	1.15789
TCGA-E1-5304-01A-01D-1468-08	82	1	1.05263
TCGA-DU-7306-01A-11D-2086-08	82	0	1.84211
TCGA-DU-8163-01A-11D-2253-08	84	0	0.605263
TCGA-S9-A6U6-01A-12D-A33T-08	90	0	1
TCGA-RY-A83X-01A-11D-A36O-08	94	0	0.631579
TCGA-HT-7875-01A-11D-2395-08	95	0	1
TCGA-TM-A84T-01A-11D-A36O-08	104	0	0.763158
TCGA-06-A5U0-01A-11D-A33T-08	105	0	1.18421
TCGA-14-1823-01A-01D-1494-08	113	1	1.84211
TCGA-DB-A4XE-01A-11D-A27K-08	114	0	0.789474
TCGA-S9-A6TW-01A-12D-A32B-08	114	0	1
TCGA-S9-A7QX-01A-11D-A34A-08	115	0	0.842105
TCGA-16-0846-01A-01D-1492-08	121	1	2.36842
TCGA-06-0877-01A-01D-1492-08	124	1	2.26316
TCGA-FG-6689-01A-11D-1893-08	124	0	0.631579
TCGA-DU-5847-01A-11D-1705-08	124	0	1.18421
TCGA-R8-A6ML-01A-11D-A32B-08	132	0	0.605263
TCGA-DB-A4XH-01A-11D-A27K-08	148	0	1.52632
TCGA-06-0129-01A-01D-1490-08	153	1	1.07895
TCGA-19-1790-01B-01D-1353-08	155	1	2.94737
TCGA-E1-A7YQ-01A-11D-A34J-08	164	1	1.05263
TCGA-QH-A6XA-01A-12D-A32B-08	166	0	0.394737
TCGA-41-3393-01A-01D-1353-08	167	1	2.5
TCGA-HW-8320-01A-11D-2395-08	169	0	0.947368
TCGA-DU-A7TJ-01A-11D-A34J-08	172	0	1.52632
TCGA-HT-7690-01A-11D-2253-08	176	0	0.710526
TCGA-26-1799-01A-02W-0643-08	178	1	4.18421
TCGA-E1-A7YW-01A-11D-A34J-08	180	1	0.684211
TCGA-VW-A8FI-01A-11D-A36O-08	181	1	1.78947
TCGA-TM-A84O-01A-11D-A36O-08	181	1	0.947368
TCGA-41-3392-01A-01D-1495-08	184	1	2.15789
TCGA-DU-6407-01A-13D-1705-08	188	1	0.763158
TCGA-VW-A7QS-01A-12D-A33T-08	188	0	1.23684
TCGA-S9-A6WI-01A-21D-A33T-08	194	0	0.789474
TCGA-27-2523-01A-01D-1494-08	195	1	1.63158
TCGA-R8-A73M-01A-11D-A32B-08	196	0	0.973684
TCGA-12-0615-01A-01D-1492-08	198	1	2
TCGA-32-1982-01A-01D-1494-08	199	1	2.47368
TCGA-CS-6186-01A-12D-2024-08	199	1	1.68421
TCGA-28-1745-01B-01W-0643-08	203	0	3.39474
TCGA-28-2509-01A-01D-1494-08	204	0	1.92105
TCGA-DU-6405-01A-11D-1705-08	205	1	1.65789
TCGA-HW-A5KK-01A-11D-A27K-08	207	1	1.42105
TCGA-HT-7880-01A-11D-2395-08	210	0	0.263158
TCGA-HT-A5R9-01A-11D-A289-08	216	0	1.13158
TCGA-FG-A6J3-01A-11D-A31L-08	217	0	2.34211
TCGA-06-2567-01A-01D-1494-08	218	1	1.92105
TCGA-FG-A87N-01A-11D-A36O-08	220	0	0.973684
TCGA-P5-A5ET-01A-11D-A27K-08	226	0	0.605263
TCGA-06-A7TL-01A-11D-A391-08	228	0	0.947368
TCGA-OX-A56R-01A-11D-A33T-08	228	1	1.10526
TCGA-02-0033-01A-01D-1490-08	228	1	0.894737
TCGA-HT-8108-01A-11D-2395-08	228	0	0.657895
TCGA-TM-A84R-01A-21D-A36O-08	228	0	0.210526
TCGA-S9-A6TZ-01A-21D-A32B-08	230	0	1.07895
TCGA-E1-5319-01A-01D-1893-08	232	1	1.21053
TCGA-P5-A72Z-01A-11D-A32B-08	234	0	0.894737
TCGA-19-1390-01A-01D-1495-08	237	1	3.63158
TCGA-P5-A5EU-01A-11D-A27K-08	241	0	0.868421
TCGA-19-2621-01B-01W-0922-08	242	1	11.5789
TCGA-HT-7478-01A-11D-2024-08	242	0	0.921053
TCGA-DU-A76K-01A-11D-A33T-08	242	1	1.73684
TCGA-TM-A7C5-01A-11D-A32B-08	242	0	0.815789
TCGA-12-1600-01A-01W-0643-08	243	1	2.28947
TCGA-DU-5854-01A-11D-1705-08	245	0	1.5
TCGA-S9-A6U5-01A-12D-A33T-08	246	0	0.736842
TCGA-E1-A7YS-01A-11D-A34A-08	248	1	2.05263
TCGA-27-1836-01A-01D-1494-08	253	1	1.28947
TCGA-06-0238-01A-02D-1492-08	254	1	1.28947
TCGA-HT-7874-01A-11D-2395-08	257	0	0.789474
TCGA-12-0826-01A-01W-0424-08	266	1	3.31579
TCGA-HT-7610-01A-21D-2086-08	266	0	0.473684
TCGA-HT-7676-01A-11D-2395-08	268	0	0.526316
TCGA-14-3477-01A-01W-0922-08	269	0	1.39474
TCGA-14-1794-01A-01W-0643-08	269	1	24.0526
TCGA-DB-5281-01A-01D-1468-08	270	0	1.78947
TCGA-HT-7475-01A-11D-2024-08	272	0	1.68421
TCGA-19-5952-01A-11D-1696-08	274	1	1.31579
TCGA-06-0644-01A-02D-1492-08	279	1	1.78947
TCGA-HT-8104-01A-11D-2395-08	280	0	2
TCGA-14-4157-01A-01D-1353-08	282	0	0.894737
TCGA-S9-A6WN-01A-12D-A33T-08	284	0	1.18421
TCGA-19-A60I-01A-12D-A33T-08	285	0	0.894737
TCGA-S9-A7QZ-01A-12D-A34J-08	286	0	1.76316
TCGA-06-1802-01A-01W-0643-08	287	1	57.5789
TCGA-26-6174-01A-21D-1845-08	287	0	2.76316
TCGA-12-0773-01A-01W-0348-08	294	1	2.86842
TCGA-06-0166-01A-01D-1491-08	294	1	1.15789
TCGA-DH-A7US-01A-11D-A33T-08	296	0	1.13158
TCGA-S9-A6WH-01A-12D-A33T-08	300	0	2.5
TCGA-TQ-A8XE-01A-11D-A36O-08	300	1	1
TCGA-DU-A7TA-01A-11D-A33T-08	305	0	0.973684
TCGA-06-0119-01A-08D-1490-08	308	1	2.13158
TCGA-HT-7692-01A-12D-2253-08	313	0	0.868421
TCGA-12-1599-01A-01W-0643-08	317	1	1.21053
TCGA-06-0221-01A-01D-1491-08	324	1	1.10526
TCGA-DU-7292-01A-11D-2024-08	326	1	1.5
TCGA-FG-8191-01A-11D-2253-08	328	0	0.710526
TCGA-HT-7884-01B-11D-2395-08	328	0	1.15789
TCGA-HT-8113-01A-11D-2395-08	337	0	0.763158
TCGA-DB-A64V-01A-11D-A29Q-08	347	0	1
TCGA-DU-A6S8-01A-12D-A32B-08	349	0	1.57895
TCGA-DB-5277-01A-01D-1468-08	351	1	1.36842
TCGA-76-6285-01A-11D-1696-08	354	1	1.73684
TCGA-DU-7294-01A-11D-2024-08	358	0	0.815789
TCGA-DU-A5TT-01A-11D-A289-08	358	0	1.76316
TCGA-12-3646-01A-01W-0922-08	359	1	3.42105
TCGA-TM-A84F-01A-11D-A36O-08	366	0	0.605263
TCGA-HT-8012-01A-11D-2395-08	368	0	0.789474
TCGA-28-5220-01A-01D-1486-08	372	1	1.02632
TCGA-DU-A76L-01A-11D-A32B-08	378	1	1.23684
TCGA-DB-A75O-01A-11D-A32B-08	384	0	0.473684
TCGA-CS-6670-01A-11D-1893-08	391	0	1.07895
TCGA-06-6391-01A-11D-1696-08	398	1	2.02632
TCGA-DU-A7TC-01A-21D-A34J-08	398	0	0.815789
TCGA-HT-A5R7-01A-11D-A289-08	401	0	0.894737
TCGA-26-6173-01A-11D-1845-08	403	0	1.10526
TCGA-06-0744-01A-01D-1492-08	403	1	2.31579
TCGA-HT-8563-01A-11D-2395-08	405	0	0.947368
TCGA-32-4719-01A-01D-1353-08	415	1	1.52632
TCGA-28-1749-01A-01W-0643-08	416	0	1.97368
TCGA-28-5207-01A-01D-1486-08	417	1	1.52632
TCGA-CS-6667-01A-12D-2024-08	418	0	0.894737
TCGA-06-0882-01A-01D-1492-08	419	1	1.15789
TCGA-E1-A7YO-01A-11D-A34A-08	421	1	1.05263
TCGA-DH-5141-01A-01D-1468-08	423	0	0.736842
TCGA-RY-A847-01A-11D-A36O-08	428	0	0.5
TCGA-06-0145-01A-01D-1490-08	433	1	2.81579
TCGA-VM-A8C8-01A-11D-A36O-08	435	0	1.44737
TCGA-HT-7695-01A-11D-2253-08	438	0	0.789474
TCGA-WY-A85C-01A-11D-A36O-08	438	0	0.947368
TCGA-CS-5393-01A-01D-1468-08	442	0	0.710526
TCGA-CS-6290-01A-11D-1705-08	442	1	0.552632
TCGA-TQ-A7RS-01A-12D-A33T-08	443	0	0.605263
TCGA-S9-A6WQ-01A-12D-A34A-08	445	0	1.18421
TCGA-06-0743-01A-01D-1492-08	449	1	3.18421
TCGA-DB-A64R-01A-11D-A29Q-08	449	0	0.421053
TCGA-E1-A7YH-01A-11D-A34A-08	452	1	0.789474
TCGA-E1-5318-01A-01D-1468-08	454	1	1.34211
TCGA-FG-8188-01A-11D-2253-08	455	0	0.921053
TCGA-12-1089-01A-01W-0611-08	456	1	15.4737
TCGA-P5-A5EV-01A-11D-A27K-08	461	0	2.73684
TCGA-HT-7686-01A-11D-2253-08	466	0	0.605263
TCGA-DU-7011-01A-11D-2024-08	467	1	0.605263
TCGA-HT-7481-01A-11D-2024-08	470	0	0.894737
TCGA-12-0662-01A-01W-0348-08	487	1	1.5
TCGA-DU-6404-01A-11D-1705-08	488	1	0.368421
TCGA-E1-A7YD-01A-11D-A34A-08	492	1	1.86842
TCGA-06-2569-01A-01D-1494-08	495	0	1.05263
TCGA-06-0216-01B-01D-1492-08	497	1	1.92105
TCGA-06-0749-01A-01D-1492-08	499	1	1.73684
TCGA-FG-A711-01A-21D-A33T-08	502	1	1.34211
TCGA-26-1439-01A-01D-1353-08	503	1	1.44737
TCGA-19-2629-01A-01D-1495-08	508	1	2.81579
TCGA-FG-5962-01B-11D-1893-08	508	0	1.15789
TCGA-06-5413-01A-01D-1696-08	512	0	1.55263
TCGA-HT-7877-01A-11D-2395-08	512	0	0.736842
TCGA-14-0817-01A-01D-1492-08	516	1	2.18421
TCGA-TQ-A7RP-01A-21D-A34A-08	526	0	1.47368
TCGA-DU-A5TP-01A-11D-A289-08	530	0	1
TCGA-FG-7634-01A-11D-2086-08	533	0	0.526316
TCGA-DB-5270-01A-02D-1468-08	533	0	0.684211
TCGA-06-5858-01A-01D-1696-08	536	0	6.44737
TCGA-DB-5274-01A-01D-1468-08	536	0	1.42105
TCGA-32-4213-01A-01D-1353-08	544	0	1.57895
TCGA-S9-A7IX-01A-12D-A34A-08	544	1	1
TCGA-VM-A8CA-01A-11D-A36O-08	548	0	0.842105
TCGA-HW-7490-01A-11D-2024-08	558	0	1.36842
TCGA-CS-5395-01A-01D-1468-08	566	1	1.39474
TCGA-HT-7477-01B-11D-A289-08	566	0	1.60526
TCGA-HT-7694-01A-11D-2253-08	569	0	1.13158
TCGA-DB-A64L-01A-11D-A29Q-08	571	0	2.39474
TCGA-HT-A5RA-01A-11D-A289-08	571	0	1.71053
TCGA-4W-AA9R-01A-11D-A391-08	573	0	2.63158
TCGA-RY-A83Z-01A-11D-A36O-08	576	0	1.68421
TCGA-QH-A6X5-01A-12D-A32B-08	581	0	0.815789
TCGA-32-2495-01A-01D-1353-08	582	1	2.21053
TCGA-DU-6392-01A-11D-1705-08	582	0	377.316
TCGA-06-2562-01A-01D-1494-08	585	1	2.02632
TCGA-IK-8125-01A-11D-2253-08	589	0	1.65789
TCGA-HT-A615-01A-11D-A29Q-08	592	0	1.07895
TCGA-QH-A65X-01A-11D-A32B-08	596	0	0.710526
TCGA-FG-A4MW-01A-11D-A26M-08	602	1	2.52632
TCGA-TQ-A7RQ-01A-11D-A33T-08	604	0	0.894737
TCGA-14-1037-01A-01W-0643-08	608	1	2
TCGA-TM-A7C3-01A-11D-A32B-08	608	1	2.02632
TCGA-DB-A64S-01A-11D-A29Q-08	609	0	0.289474
TCGA-06-6701-01A-11D-1845-08	611	0	1.13158
TCGA-76-4926-01B-01D-1486-08	618	1	1.97368
TCGA-E1-5307-01A-01D-1893-08	622	1	2.05263
TCGA-DU-A5TS-01A-11D-A289-08	623	0	1.21053
TCGA-E1-A7YJ-01A-11D-A34A-08	623	1	1.28947
TCGA-14-1821-01A-01W-0643-08	627	1	0.736842
TCGA-FG-7636-01A-11D-2086-08	627	0	1.23684
TCGA-DU-7008-01A-11D-2024-08	628	0	1.07895
TCGA-DU-5855-01A-11D-1705-08	638	0	1.65789
TCGA-E1-A7YM-01A-11D-A34A-08	640	1	1.52632
TCGA-27-1832-01A-01D-1494-08	642	1	1.23684
TCGA-14-1456-01B-01D-1494-08	643	0	0.736842
TCGA-S9-A7R2-01A-21D-A34J-08	643	1	1.44737
TCGA-76-6660-01A-11D-1845-08	644	1	2.71053
TCGA-HT-7689-01A-11D-2253-08	644	0	1.42105
TCGA-TQ-A7RJ-01A-11D-A33T-08	648	0	1.31579
TCGA-14-0789-01A-01D-1492-08	650	1	2.39474
TCGA-DU-A6S2-01A-21D-A32B-08	651	0	0.526316
TCGA-19-1786-01A-01W-0643-08	656	0	2.55263
TCGA-TQ-A7RV-01A-21D-A34A-08	660	0	0.657895
TCGA-14-1453-01A-01W-0611-08	666	1	1.92105
TCGA-DH-A66D-01A-11D-A31L-08	677	0	1.39474
TCGA-QH-A6X3-01A-21D-A32B-08	682	0	0.578947
TCGA-HT-7902-01A-12D-2395-08	685	0	0.763158
TCGA-FG-A4MT-01A-11D-A26M-08	686	0	0.421053
TCGA-QH-A86X-01A-11D-A36O-08	686	0	0.631579
TCGA-14-2554-01A-01D-1494-08	690	1	2.34211
TCGA-TQ-A7RG-01A-11D-A33T-08	693	0	1
TCGA-KT-A74X-01A-11D-A32B-08	699	0	0.394737
TCGA-DH-5144-01A-01D-1468-08	706	0	1.18421
TCGA-12-5299-01A-02D-1486-08	709	1	1.26316
TCGA-06-A5U1-01A-11D-A33T-08	714	1	2.36842
TCGA-QH-A6CX-01A-11D-A32B-08	714	1	1.13158
TCGA-HT-A61B-01A-11D-A29Q-08	719	0	1.07895
TCGA-DB-A75P-01A-11D-A32B-08	721	0	0.105263
TCGA-12-0707-01A-01W-0348-08	728	1	2.84211
TCGA-TM-A84B-01A-11D-A36O-08	736	1	1.10526
TCGA-QH-A65V-01A-11D-A29Q-08	743	0	0.736842
TCGA-06-1801-01A-02W-0643-08	744	1	19.2105
TCGA-DU-6403-01A-11D-1705-08	744	1	1.89474
TCGA-TM-A7C4-01A-11D-A32B-08	754	0	1.13158
TCGA-06-2563-01A-01D-1494-08	756	0	2.31579
TCGA-QH-A65S-01A-11D-A29Q-08	759	0	0.578947
TCGA-EZ-7264-01A-11D-2024-08	762	0	0.763158
TCGA-P5-A5F0-01A-11D-A289-08	766	0	0.842105
TCGA-HW-7491-01A-11D-2024-08	777	0	0.552632
TCGA-HW-7495-01A-11D-2024-08	778	0	0.526316
TCGA-CS-4943-01A-01D-1468-08	784	1	0.894737
TCGA-32-2634-01A-01D-1495-08	786	0	1.44737
TCGA-E1-A7YV-01A-11D-A34J-08	795	1	1.44737
TCGA-HT-A74L-01A-11D-A32B-08	796	0	0.473684
TCGA-S9-A89Z-01A-11D-A36O-08	797	0	1.94737
TCGA-P5-A5F6-01A-11D-A289-08	800	0	0.131579
TCGA-TM-A84G-01A-11D-A36O-08	811	0	1.02632
TCGA-DH-5140-01A-01D-1468-08	813	1	0.842105
TCGA-FG-8189-01B-11D-A289-08	826	0	0.131579
TCGA-14-1043-01B-11D-1845-08	832	1	0.789474
TCGA-32-2638-01A-01D-1495-08	832	1	2
TCGA-28-1747-01C-01D-1494-08	835	1	1.5
TCGA-E1-5303-01A-01D-1468-08	838	1	0.815789
TCGA-41-2573-01A-01D-1495-08	850	0	1.42105
TCGA-06-0168-01A-01D-1491-08	850	1	1.31579
TCGA-VM-A8CE-01A-11D-A36O-08	853	0	0.447368
TCGA-06-0745-01A-01D-1492-08	854	1	1.63158
TCGA-E1-5322-01A-01D-1468-08	854	1	0.815789
TCGA-32-4211-01A-01D-1353-08	860	1	1.81579
TCGA-19-1387-01A-01W-0643-08	864	0	5.89474
TCGA-E1-A7YN-01A-11D-A34A-08	864	1	2.02632
TCGA-RR-A6KB-01A-12D-A33T-08	866	0	1.31579
TCGA-HT-7854-01A-11D-2253-08	866	0	0.921053
TCGA-12-0691-01A-01W-0348-08	868	1	2.5
TCGA-DB-A75K-01A-11D-A32B-08	868	0	1.07895
TCGA-DB-5280-01A-01D-1468-08	873	0	0.605263
TCGA-S9-A89V-01A-11D-A36O-08	886	0	1.47368
TCGA-HW-A5KL-01A-11D-A27K-08	887	0	0.605263
TCGA-P5-A736-01A-11D-A32B-08	906	0	0.973684
TCGA-12-1602-01A-01W-0643-08	908	1	1.44737
TCGA-74-6578-01A-11D-1845-08	908	0	2.07895
TCGA-HT-8010-01A-11D-2395-08	914	0	0.394737
TCGA-14-1827-01A-01W-0643-08	918	1	4.36842
TCGA-RR-A6KC-01A-31D-A33T-08	923	1	1.81579
TCGA-DU-8164-01A-11D-2253-08	926	0	1.07895
TCGA-HT-A4DS-01A-11D-A26M-08	932	0	1.13158
TCGA-28-1746-01A-01W-0643-08	933	0	3.23684
TCGA-CS-6668-01A-11D-1893-08	933	0	0.763158
TCGA-VM-A8CB-01A-11D-A36O-08	936	0	0.710526
TCGA-06-0750-01A-01D-1492-08	938	1	1.42105
TCGA-06-6694-01A-12D-1845-08	946	1	3.02632
TCGA-32-2632-01A-01D-1495-08	949	1	3
TCGA-FG-8182-01A-11D-2253-08	951	0	0.947368
TCGA-E1-A7Z2-01A-21D-A34J-08	952	1	1.18421
TCGA-DH-A66F-01A-11D-A29Q-08	954	0	0.605263
TCGA-4W-AA9T-01A-11D-A391-08	955	0	1.65789
TCGA-HT-7471-01A-11D-2253-08	956	0	0.552632
TCGA-19-1787-01B-01D-1495-08	958	1	22.5789
TCGA-12-5295-01A-01D-1486-08	964	1	2.28947
TCGA-S9-A7QW-01A-11D-A34A-08	964	0	1.23684
TCGA-FG-6688-01A-11D-1893-08	964	0	2.02632
TCGA-19-1386-01A-01W-0643-08	970	1	13.7632
TCGA-E1-5311-01A-01D-1468-08	970	1	0.578947
TCGA-12-0827-01A-01W-0424-08	974	1	2.60526
TCGA-DB-A64Q-01A-11D-A29Q-08	984	0	0.710526
TCGA-HT-7687-01A-11D-2253-08	987	0	1.36842
TCGA-HT-A617-01A-11D-A29Q-08	1004	0	0.763158
TCGA-HT-8011-01A-11D-2395-08	1004	0	1.94737
TCGA-FG-6690-01A-11D-1893-08	1012	0	1
TCGA-DB-A75L-01A-11D-A32B-08	1016	0	1.05263
TCGA-76-4931-01A-01D-1486-08	1021	1	1.44737
TCGA-06-2557-01A-01D-1494-08	1030	1	1.68421
TCGA-06-0188-01A-01D-1491-08	1032	1	1.84211
TCGA-DB-A4XD-01A-11D-A27K-08	1038	0	0.921053
TCGA-FG-5963-01A-11D-1705-08	1058	1	0.763158
TCGA-HT-A74J-01A-12D-A32B-08	1069	0	0.657895
TCGA-06-0125-01A-01D-1490-08	1070	1	2.05263
TCGA-HT-7605-01A-11D-2086-08	1074	0	0.921053
TCGA-DB-A4XB-01A-11D-A26M-08	1079	0	0.868421
TCGA-S9-A7IS-01A-11D-A34A-08	1082	1	1.60526
TCGA-06-6390-01A-11D-1696-08	1086	1	1.39474
TCGA-FG-A60L-01A-12D-A31L-08	1087	0	0.789474
TCGA-TQ-A7RW-01A-11D-A33T-08	1101	1	1.57895
TCGA-P5-A5F4-01A-11D-A289-08	1111	0	1.13158
TCGA-DU-5874-01A-11D-1705-08	1112	0	1.42105
TCGA-DU-7300-01A-21D-2086-08	1114	1	1.52632
TCGA-S9-A7J2-01A-11D-A34A-08	1115	0	0.342105
TCGA-E1-5305-01A-01D-1893-08	1120	1	0.763158
TCGA-WY-A85A-01A-21D-A36O-08	1130	0	0.421053
TCGA-HT-8111-01A-11D-2395-08	1137	0	0.421053
TCGA-DU-5852-01A-11D-1705-08	1139	1	2.44737
TCGA-P5-A5EW-01A-11D-A27K-08	1147	0	0.631579
TCGA-CS-6666-01A-11D-1893-08	1164	0	1.15789
TCGA-06-0165-01A-01D-1491-08	1186	1	0.0263158
TCGA-P5-A5F1-01A-11D-A289-08	1191	0	0.631579
TCGA-HT-7611-01A-11D-2395-08	1201	0	0.921053
TCGA-S9-A6WE-01A-12D-A33T-08	1201	0	0.342105
TCGA-DB-A64P-01A-11D-A29Q-08	1202	0	0.789474
TCGA-HW-8321-01A-11D-2395-08	1210	0	1.13158
TCGA-74-6575-01A-11D-1845-08	1213	0	3.05263
TCGA-76-6286-01A-11D-1845-08	1224	1	2.15789
TCGA-HT-7474-01A-11D-2024-08	1238	0	0.710526
TCGA-FG-6691-01A-11D-1893-08	1245	0	0.447368
TCGA-E1-5302-01A-01D-1468-08	1251	1	1.07895
TCGA-DU-7302-01A-11D-2086-08	1260	0	1.10526
TCGA-TQ-A7RH-01A-12D-A34A-08	1264	0	1.28947
TCGA-28-5204-01A-01D-1486-08	1268	1	1.31579
TCGA-KT-A7W1-01A-11D-A34A-08	1272	0	1.52632
TCGA-06-6695-01A-11D-1845-08	1279	0	1.81579
TCGA-FG-5964-01A-11D-1705-08	1294	0	1.10526
TCGA-14-0790-01B-01D-1494-08	1301	1	2.21053
TCGA-32-2494-01A-01D-1353-08	1314	1	1.76316
TCGA-06-5412-01A-01D-1696-08	1319	1	1.76316
TCGA-DU-6394-01A-11D-1705-08	1322	1	0.921053
TCGA-HT-7608-01A-11D-2086-08	1330	0	0.736842
TCGA-19-2631-01A-01D-1353-08	1348	1	2.44737
TCGA-19-5951-01A-11D-1696-08	1378	1	2.42105
TCGA-06-0879-01A-01D-1492-08	1382	1	1.84211
TCGA-14-1034-01A-01D-1492-08	1393	1	2.52632
TCGA-HT-7879-01A-11D-2395-08	1397	0	0.473684
TCGA-06-0210-01B-01D-1491-08	1401	1	2
TCGA-06-5411-01A-01D-1696-08	1402	1	1.05263
TCGA-28-5209-01A-01D-1486-08	1404	0	2.78947
TCGA-76-4928-01B-01D-1486-08	1405	1	2.44737
TCGA-HT-8109-01A-11D-2395-08	1411	0	1.28947
TCGA-P5-A5EY-01A-11D-A27K-08	1426	0	0.0789474
TCGA-DU-6401-01A-11D-1705-08	1432	1	0.763158
TCGA-32-4209-01A-01D-1353-08	1449	1	0.789474
TCGA-S9-A6U0-01A-12D-A32B-08	1453	1	1.18421
TCGA-P5-A5F2-01A-11D-A289-08	1469	0	0.947368
TCGA-TM-A7CA-01A-21D-A33T-08	1470	0	1.23684
TCGA-FG-5965-01B-11D-1893-08	1482	1	1.39474
TCGA-S9-A6WM-01A-12D-A33T-08	1488	0	1.89474
TCGA-S9-A7R8-01A-11D-A34J-08	1491	1	1
TCGA-06-0192-01B-01D-1492-08	1514	1	2.23684
TCGA-E1-A7Z6-01A-11D-A34J-08	1525	1	0.736842
TCGA-76-6191-01A-12D-1696-08	1537	1	1.78947
TCGA-19-4068-01A-01D-1353-08	1550	0	1.92105
TCGA-DU-7010-01A-11D-2024-08	1567	1	3.18421
TCGA-E1-A7Z4-01A-11D-A34J-08	1578	1	0.631579
TCGA-27-2527-01A-01D-1494-08	1585	1	1.86842
TCGA-HT-7479-01A-11D-2024-08	1640	0	1.02632
TCGA-32-1970-01A-01D-1494-08	1650	1	2.23684
TCGA-FG-A70Z-01A-12D-A33T-08	1658	0	2.21053
TCGA-HT-7857-01A-11D-2395-08	1683	0	0.605263
TCGA-TQ-A7RM-01A-11D-A33T-08	1752	0	2.21053
TCGA-19-A6J5-01A-21D-A33T-08	1760	0	1.52632
TCGA-RY-A845-01A-11D-A36O-08	1762	0	0.894737
TCGA-HW-A5KM-01A-11D-A27K-08	1788	0	0.631579
TCGA-WY-A85E-01A-11D-A36O-08	1796	0	2.05263
TCGA-76-4932-01A-01D-1486-08	1822	1	1.81579
TCGA-DH-A669-01A-12D-A31L-08	1828	1	1.71053
TCGA-FG-A4MX-01A-11D-A26M-08	1834	0	0.710526
TCGA-DU-6406-01A-11D-1705-08	1891	1	0.236842
TCGA-12-0819-01A-01W-0424-08	1933	1	2.02632
TCGA-DU-6395-01A-12D-1705-08	1939	1	0.815789
TCGA-P5-A5EZ-01A-11D-A27K-08	1943	0	1.44737
TCGA-DU-8165-01A-11D-2253-08	1989	0	2.23684
TCGA-FG-A710-01A-12D-A33T-08	2052	0	1.23684
TCGA-QH-A6XC-01A-12D-A32B-08	2078	0	1.71053
TCGA-DU-6402-01A-11D-1705-08	2107	1	1.57895
TCGA-06-0648-01A-01D-1492-08	2112	1	2.13158
TCGA-DB-A4XG-01A-11D-A27K-08	2218	0	0.710526
TCGA-02-2485-01A-01D-1494-08	2219	0	1.97368
TCGA-E1-A7Z3-01A-11D-A34J-08	2222	1	0.657895
TCGA-HT-7480-01A-11D-2086-08	2241	0	0.947368
TCGA-FG-A70Y-01A-12D-A34J-08	2286	0	0.578947
TCGA-FG-A713-01A-11D-A32B-08	2289	0	1
TCGA-CS-5394-01A-01D-1468-08	2289	0	0.789474
TCGA-HT-7604-01A-11D-2086-08	2322	0	1.34211
TCGA-HT-8558-01A-21D-2395-08	2381	0	0.105263
TCGA-FG-A4MU-01B-11D-A289-08	2433	0	2.10526
TCGA-DB-5279-01A-01D-1468-08	2565	0	1.5
TCGA-DU-A5TU-01A-11D-A289-08	2602	0	1.34211
TCGA-DU-8161-01A-11D-2253-08	2626	1	1.34211
TCGA-TQ-A7RK-01A-11D-A33T-08	2761	0	0.894737
TCGA-FG-A6IZ-01A-11D-A31L-08	2835	0	1.81579
TCGA-FG-A4MY-01A-11D-A26M-08	2860	0	1
TCGA-QH-A65R-01A-21D-A31L-08	2875	0	0.921053
TCGA-HT-A619-01A-11D-A29Q-08	2887	0	1.76316
TCGA-12-0820-01A-01W-0424-08	2907	1	5
TCGA-DB-5275-01A-01D-1468-08	3230	0	1.10526
TCGA-06-0645-01A-01D-1492-08	3253	1	1.78947
TCGA-HT-8105-01A-11D-2395-08	3253	0	1.31579
TCGA-CS-5390-01A-02D-1468-08	3555	1	1.28947
TCGA-S9-A7J1-01A-21D-A34J-08	3682	0	0.605263
TCGA-HT-7620-01A-11D-2253-08	4068	0	0.526316
TCGA-FG-A6J1-01A-11D-A31L-08	4084	0	0.868421
TCGA-DU-7299-01A-21D-2024-08	4113	1	0.710526
TCGA-06-0209-01A-01D-1491-08	4323	1	2.42105
TCGA-06-0649-01B-01D-1492-08	4347	1	3.21053
TCGA-S9-A6TS-01A-12D-A33T-08	4412	1	2.05263
TCGA-12-0778-01A-01W-0348-08	4888	1	44.6316
TCGA-06-2564-01A-01D-1494-08	5024	0	1.94737
TCGA-DU-A76R-01A-11D-A32B-08	5866	1	1.26316
TCGA-DU-8168-01A-11D-2253-08	6082	0	1.71053
TCGA-06-0140-01A-01D-1490-08	8016	1	1.5
