# Supplementary material for: PRLHR Immune Genes Associated With Tumor Mutation Burden can be Used as Prognostic Markers in Patients With Gliomas
Source: Front Oncol. 2022 Jun 21;12:620190. doi: 10.3389/fonc.2022.620190 (PMC9253814; doi:10.3389/fonc.2022.620190)
Supplement: Supplementary file 2 [file Table_2.xls]

## Sheet: Supplementary data 2.TCGA-clini
id	grade	age	gender
TCGA-02-2483	GBM	<=45	female
TCGA-02-2485	GBM	>45	female
TCGA-06-0125	GBM	>45	male
TCGA-06-0129	GBM	<=45	female
TCGA-06-0168	GBM	>45	male
TCGA-06-0210	GBM	>45	male
TCGA-06-0221	GBM	<=45	female
TCGA-06-0238	GBM	>45	female
TCGA-06-0644	GBM	>45	female
TCGA-06-0645	GBM	>45	male
TCGA-06-0649	GBM	>45	male
TCGA-06-0743	GBM	>45	female
TCGA-06-0744	GBM	>45	female
TCGA-06-0745	GBM	>45	female
TCGA-06-0749	GBM	>45	female
TCGA-06-0750	GBM	<=45	female
TCGA-06-0882	GBM	<=45	female
TCGA-06-2557	GBM	>45	female
TCGA-06-2562	GBM	>45	female
TCGA-06-2563	GBM	>45	male
TCGA-06-2564	GBM	>45	female
TCGA-06-2567	GBM	>45	female
TCGA-06-2569	GBM	<=45	male
TCGA-06-5411	GBM	>45	female
TCGA-06-5412	GBM	>45	male
TCGA-06-5413	GBM	>45	female
TCGA-06-5858	GBM	<=45	male
TCGA-12-5295	GBM	>45	male
TCGA-12-5299	GBM	>45	male
TCGA-14-0789	GBM	>45	female
TCGA-14-0790	GBM	>45	male
TCGA-14-0817	GBM	>45	male
TCGA-14-1034	GBM	>45	male
TCGA-14-1823	GBM	>45	male
TCGA-14-2554	GBM	>45	male
TCGA-16-0846	GBM	>45	female
TCGA-19-1390	GBM	>45	male
TCGA-19-1787	GBM	>45	female
TCGA-19-2629	GBM	>45	female
TCGA-27-1832	GBM	>45	male
TCGA-27-2523	GBM	>45	female
TCGA-28-1747	GBM	<=45	female
TCGA-28-2509	GBM	>45	male
TCGA-28-5204	GBM	>45	female
TCGA-28-5207	GBM	>45	female
TCGA-28-5209	GBM	>45	male
TCGA-28-5220	GBM	>45	female
TCGA-32-1970	GBM	>45	female
TCGA-32-1982	GBM	>45	male
TCGA-32-2632	GBM	>45	female
TCGA-32-2634	GBM	>45	female
TCGA-32-2638	GBM	>45	female
TCGA-32-4213	GBM	>45	male
TCGA-76-4926	GBM	>45	female
TCGA-76-4928	GBM	>45	male
TCGA-76-4931	GBM	>45	male
TCGA-76-4932	GBM	>45	male
TCGA-CS-4943	LGG	<=45	female
TCGA-CS-4944	LGG	>45	female
TCGA-CS-5390	LGG	>45	male
TCGA-CS-5393	LGG	<=45	female
TCGA-CS-5394	LGG	<=45	female
TCGA-CS-5395	LGG	<=45	female
TCGA-CS-6186	LGG	>45	female
TCGA-CS-6290	LGG	<=45	female
TCGA-CS-6666	LGG	<=45	female
TCGA-CS-6667	LGG	<=45	male
TCGA-CS-6668	LGG	>45	male
TCGA-CS-6670	LGG	<=45	female
TCGA-DB-5270	LGG	<=45	male
TCGA-DB-5274	LGG	<=45	male
TCGA-DB-5275	LGG	<=45	female
TCGA-DB-5277	LGG	<=45	female
TCGA-DB-5279	LGG	>45	female
TCGA-DB-5280	LGG	<=45	female
TCGA-DB-5281	LGG	>45	female
TCGA-DB-A4XB	LGG	<=45	female
TCGA-DB-A4XD	LGG	<=45	female
TCGA-DB-A4XE	LGG	<=45	male
TCGA-DB-A4XG	LGG	<=45	female
TCGA-DB-A4XH	LGG	>45	male
TCGA-DB-A64L	LGG	>45	male
TCGA-DB-A64P	LGG	<=45	female
TCGA-DB-A64Q	LGG	<=45	male
TCGA-DB-A64R	LGG	<=45	male
TCGA-DB-A64S	LGG	<=45	female
TCGA-DB-A64V	LGG	>45	female
TCGA-DB-A64X	LGG	>45	male
TCGA-DB-A75K	LGG	>45	male
TCGA-DB-A75L	LGG	<=45	male
TCGA-DB-A75O	LGG	<=45	female
TCGA-DB-A75P	LGG	<=45	male
TCGA-DH-5140	LGG	<=45	male
TCGA-DH-5141	LGG	<=45	female
TCGA-DH-5144	LGG	>45	male
TCGA-DH-A669	LGG	>45	female
TCGA-DH-A66D	LGG	<=45	male
TCGA-DH-A66F	LGG	>45	female
TCGA-DH-A7US	LGG	>45	female
TCGA-DU-5847	LGG	<=45	male
TCGA-DU-5852	LGG	>45	male
TCGA-DU-5854	LGG	>45	male
TCGA-DU-5855	LGG	>45	male
TCGA-DU-5874	LGG	>45	male
TCGA-DU-6392	LGG	<=45	male
TCGA-DU-6394	LGG	>45	female
TCGA-DU-6395	LGG	<=45	female
TCGA-DU-6401	LGG	<=45	male
TCGA-DU-6402	LGG	>45	female
TCGA-DU-6403	LGG	>45	male
TCGA-DU-6404	LGG	<=45	male
TCGA-DU-6405	LGG	>45	male
TCGA-DU-6406	LGG	>45	male
TCGA-DU-6407	LGG	<=45	male
TCGA-DU-7006	LGG	>45	male
TCGA-DU-7008	LGG	<=45	male
TCGA-DU-7010	LGG	>45	male
TCGA-DU-7011	LGG	<=45	female
TCGA-DU-7015	LGG	<=45	male
TCGA-DU-7292	LGG	>45	female
TCGA-DU-7294	LGG	>45	male
TCGA-DU-7299	LGG	<=45	female
TCGA-DU-7300	LGG	>45	male
TCGA-DU-7302	LGG	>45	male
TCGA-DU-7306	LGG	>45	female
TCGA-DU-7309	LGG	<=45	male
TCGA-DU-8161	LGG	>45	male
TCGA-DU-8163	LGG	<=45	female
TCGA-DU-8164	LGG	>45	female
TCGA-DU-8165	LGG	>45	male
TCGA-DU-8168	LGG	>45	male
TCGA-DU-A5TP	LGG	<=45	female
TCGA-DU-A5TR	LGG	>45	female
TCGA-DU-A5TS	LGG	<=45	female
TCGA-DU-A5TT	LGG	>45	female
TCGA-DU-A5TU	LGG	>45	male
TCGA-DU-A6S2	LGG	<=45	male
TCGA-DU-A6S7	LGG	<=45	male
TCGA-DU-A6S8	LGG	>45	male
TCGA-DU-A76K	LGG	>45	female
TCGA-DU-A76L	LGG	>45	female
TCGA-DU-A76R	LGG	>45	female
TCGA-DU-A7TA	LGG	<=45	female
TCGA-DU-A7TC	LGG	<=45	female
TCGA-DU-A7TJ	LGG	>45	female
TCGA-E1-5302	LGG	<=45	female
TCGA-E1-5303	LGG	<=45	female
TCGA-E1-5304	LGG	<=45	female
TCGA-E1-5305	LGG	<=45	female
TCGA-E1-5307	LGG	>45	male
TCGA-E1-5311	LGG	<=45	female
TCGA-E1-5318	LGG	<=45	male
TCGA-E1-5319	LGG	>45	male
TCGA-E1-5322	LGG	<=45	male
TCGA-E1-A7YD	LGG	>45	female
TCGA-E1-A7YH	LGG	>45	male
TCGA-E1-A7YJ	LGG	>45	female
TCGA-E1-A7YM	LGG	>45	female
TCGA-E1-A7YN	LGG	>45	male
TCGA-E1-A7YO	LGG	<=45	female
TCGA-E1-A7YQ	LGG	>45	male
TCGA-E1-A7YS	LGG	>45	female
TCGA-E1-A7YV	LGG	<=45	male
TCGA-E1-A7YW	LGG	<=45	female
TCGA-E1-A7Z2	LGG	>45	male
TCGA-E1-A7Z3	LGG	<=45	male
TCGA-E1-A7Z4	LGG	<=45	female
TCGA-E1-A7Z6	LGG	<=45	male
TCGA-EZ-7264	LGG	>45	male
TCGA-FG-5962	LGG	>45	female
TCGA-FG-5963	LGG	<=45	female
TCGA-FG-5964	LGG	>45	female
TCGA-FG-5965	LGG	<=45	male
TCGA-FG-6688	LGG	>45	male
TCGA-FG-6689	LGG	<=45	female
TCGA-FG-6690	LGG	>45	female
TCGA-FG-6691	LGG	<=45	male
TCGA-FG-7634	LGG	<=45	female
TCGA-FG-7636	LGG	>45	female
TCGA-FG-7637	LGG	>45	female
TCGA-FG-8182	LGG	<=45	female
TCGA-FG-8186	LGG	<=45	male
TCGA-FG-8188	LGG	<=45	female
TCGA-FG-8189	LGG	<=45	male
TCGA-FG-8191	LGG	<=45	female
TCGA-FG-A4MT	LGG	<=45	male
TCGA-FG-A4MU	LGG	>45	female
TCGA-FG-A4MW	LGG	>45	female
TCGA-FG-A4MX	LGG	>45	female
TCGA-FG-A4MY	LGG	<=45	male
TCGA-FG-A60L	LGG	<=45	male
TCGA-FG-A6IZ	LGG	>45	female
TCGA-FG-A6J1	LGG	<=45	male
TCGA-FG-A6J3	LGG	>45	male
TCGA-FG-A70Y	LGG	<=45	male
TCGA-FG-A70Z	LGG	>45	male
TCGA-FG-A710	LGG	>45	male
TCGA-FG-A711	LGG	<=45	male
TCGA-FG-A713	LGG	>45	male
TCGA-FG-A87N	LGG	<=45	male
TCGA-HT-7470	LGG	<=45	female
TCGA-HT-7471	LGG	<=45	male
TCGA-HT-7473	LGG	<=45	female
TCGA-HT-7474	LGG	>45	female
TCGA-HT-7475	LGG	>45	female
TCGA-HT-7477	LGG	>45	female
TCGA-HT-7478	LGG	<=45	female
TCGA-HT-7479	LGG	<=45	female
TCGA-HT-7480	LGG	<=45	female
TCGA-HT-7481	LGG	<=45	female
TCGA-HT-7604	LGG	>45	female
TCGA-HT-7605	LGG	<=45	female
TCGA-HT-7608	LGG	>45	female
TCGA-HT-7610	LGG	<=45	male
TCGA-HT-7611	LGG	<=45	female
TCGA-HT-7620	LGG	<=45	female
TCGA-HT-7676	LGG	<=45	female
TCGA-HT-7686	LGG	<=45	male
TCGA-HT-7687	LGG	>45	female
TCGA-HT-7689	LGG	>45	male
TCGA-HT-7690	LGG	<=45	female
TCGA-HT-7692	LGG	<=45	female
TCGA-HT-7693	LGG	>45	male
TCGA-HT-7694	LGG	>45	female
TCGA-HT-7695	LGG	<=45	male
TCGA-HT-7854	LGG	>45	female
TCGA-HT-7857	LGG	<=45	male
TCGA-HT-7874	LGG	<=45	male
TCGA-HT-7875	LGG	>45	female
TCGA-HT-7877	LGG	<=45	male
TCGA-HT-7879	LGG	<=45	female
TCGA-HT-7880	LGG	<=45	female
TCGA-HT-7884	LGG	<=45	male
TCGA-HT-7902	LGG	<=45	male
TCGA-HT-8010	LGG	>45	male
TCGA-HT-8011	LGG	>45	female
TCGA-HT-8012	LGG	<=45	male
TCGA-HT-8104	LGG	>45	male
TCGA-HT-8105	LGG	>45	female
TCGA-HT-8107	LGG	>45	female
TCGA-HT-8108	LGG	<=45	male
TCGA-HT-8109	LGG	>45	female
TCGA-HT-8111	LGG	<=45	female
TCGA-HT-8113	LGG	>45	male
TCGA-HT-8558	LGG	<=45	male
TCGA-HT-8563	LGG	<=45	male
TCGA-HT-A4DS	LGG	>45	male
TCGA-HT-A4DV	LGG	>45	male
TCGA-HT-A5R7	LGG	<=45	male
TCGA-HT-A5R9	LGG	>45	male
TCGA-HT-A5RA	LGG	>45	male
TCGA-HT-A615	LGG	<=45	male
TCGA-HT-A617	LGG	>45	female
TCGA-HT-A619	LGG	>45	male
TCGA-HT-A61B	LGG	<=45	female
TCGA-HT-A74J	LGG	<=45	female
TCGA-HT-A74L	LGG	<=45	male
TCGA-HW-7490	LGG	<=45	female
TCGA-HW-7491	LGG	<=45	female
TCGA-HW-7495	LGG	<=45	male
TCGA-HW-8320	LGG	<=45	female
TCGA-HW-8321	LGG	<=45	female
TCGA-HW-A5KK	LGG	>45	female
TCGA-HW-A5KL	LGG	<=45	male
TCGA-HW-A5KM	LGG	<=45	female
TCGA-IK-8125	LGG	>45	female
TCGA-KT-A74X	LGG	<=45	female
TCGA-KT-A7W1	LGG	<=45	male
TCGA-P5-A5ET	LGG	<=45	female
TCGA-P5-A5EU	LGG	<=45	female
TCGA-P5-A5EV	LGG	<=45	female
TCGA-P5-A5EW	LGG	<=45	male
TCGA-P5-A5EY	LGG	<=45	female
TCGA-P5-A5EZ	LGG	<=45	female
TCGA-P5-A5F0	LGG	<=45	female
TCGA-P5-A5F1	LGG	<=45	female
TCGA-P5-A5F2	LGG	<=45	male
TCGA-P5-A5F4	LGG	<=45	male
TCGA-P5-A5F6	LGG	<=45	female
TCGA-P5-A72Z	LGG	>45	male
TCGA-P5-A736	LGG	<=45	male
TCGA-QH-A65R	LGG	<=45	male
TCGA-QH-A65S	LGG	<=45	male
TCGA-QH-A65V	LGG	<=45	male
TCGA-QH-A65X	LGG	<=45	male
TCGA-QH-A6CX	LGG	>45	female
TCGA-QH-A6X3	LGG	<=45	female
TCGA-QH-A6X5	LGG	>45	male
TCGA-QH-A6XA	LGG	<=45	male
TCGA-QH-A6XC	LGG	>45	female
TCGA-QH-A86X	LGG	<=45	female
TCGA-R8-A6ML	LGG	>45	female
TCGA-R8-A73M	LGG	>45	male
TCGA-RY-A83X	LGG	>45	male
TCGA-RY-A83Z	LGG	>45	male
TCGA-RY-A845	LGG	<=45	male
TCGA-RY-A847	LGG	<=45	female
TCGA-S9-A6TS	LGG	>45	male
TCGA-S9-A6TW	LGG	<=45	female
TCGA-S9-A6TX	LGG	>45	female
TCGA-S9-A6TZ	LGG	<=45	male
TCGA-S9-A6U0	LGG	>45	female
TCGA-S9-A6U5	LGG	<=45	female
TCGA-S9-A6U6	LGG	<=45	female
TCGA-S9-A6WE	LGG	<=45	female
TCGA-S9-A6WG	LGG	<=45	female
TCGA-S9-A6WH	LGG	>45	male
TCGA-S9-A6WI	LGG	>45	male
TCGA-S9-A6WM	LGG	>45	male
TCGA-S9-A6WN	LGG	<=45	male
TCGA-S9-A6WQ	LGG	>45	male
TCGA-S9-A7IS	LGG	<=45	male
TCGA-S9-A7IX	LGG	>45	female
TCGA-S9-A7J1	LGG	<=45	female
TCGA-S9-A7J2	LGG	<=45	female
TCGA-S9-A7QW	LGG	>45	male
TCGA-S9-A7QX	LGG	<=45	male
TCGA-S9-A7QZ	LGG	<=45	female
TCGA-S9-A7R1	LGG	<=45	female
TCGA-S9-A7R2	LGG	>45	female
TCGA-S9-A7R3	LGG	<=45	male
TCGA-S9-A7R8	LGG	<=45	male
TCGA-S9-A89V	LGG	>45	female
TCGA-S9-A89Z	LGG	<=45	female
TCGA-TM-A7C3	LGG	<=45	male
TCGA-TM-A7C4	LGG	<=45	male
TCGA-TM-A7C5	LGG	<=45	female
TCGA-TM-A7CA	LGG	<=45	female
TCGA-TM-A84B	LGG	<=45	female
TCGA-TM-A84F	LGG	>45	female
TCGA-TM-A84G	LGG	>45	male
TCGA-TM-A84O	LGG	>45	male
TCGA-TM-A84R	LGG	>45	female
TCGA-TM-A84T	LGG	<=45	female
TCGA-TQ-A7RG	LGG	<=45	female
TCGA-TQ-A7RH	LGG	<=45	female
TCGA-TQ-A7RJ	LGG	<=45	male
TCGA-TQ-A7RK	LGG	<=45	female
TCGA-TQ-A7RM	LGG	<=45	male
TCGA-TQ-A7RP	LGG	>45	female
TCGA-TQ-A7RQ	LGG	<=45	male
TCGA-TQ-A7RS	LGG	<=45	male
TCGA-TQ-A7RV	LGG	<=45	female
TCGA-TQ-A7RW	LGG	<=45	female
TCGA-TQ-A8XE	LGG	<=45	male
TCGA-VM-A8C8	LGG	>45	male
TCGA-VM-A8CA	LGG	>45	female
TCGA-VM-A8CB	LGG	<=45	female
TCGA-VM-A8CE	LGG	<=45	female
TCGA-VW-A7QS	LGG	<=45	male
TCGA-VW-A8FI	LGG	>45	female
TCGA-WY-A85A	LGG	<=45	female
TCGA-WY-A85C	LGG	<=45	female
TCGA-WY-A85E	LGG	>45	male
