# Supplementary material for: PRLHR Immune Genes Associated With Tumor Mutation Burden can be Used as Prognostic Markers in Patients With Gliomas
Source: Front Oncol. 2022 Jun 21;12:620190. doi: 10.3389/fonc.2022.620190 (PMC9253814; doi:10.3389/fonc.2022.620190)
Supplement: Supplementary file 3 [file Table_3.xls]

## Sheet: Supplementary data 3.CGGA-PRLHR
CGGA_ID	futime	fustat	PRLHR	Gender	Age	Grade
CGGA_444	0.616438	1	0.176049	Female	70	WHO IV
CGGA_210	0.821918	1	-0.280289	Female	68	WHO IV
CGGA_646	0.994521	1	0.340063	Female	67	WHO IV
CGGA_205	0.8	1	-0.481805	Male	65	WHO IV
CGGA_1024	8.42192	1	-0.391809	Male	64	WHO IV
CGGA_729	1.88219	1	0.34081	Female	63	WHO IV
CGGA_679	0.720548	1	-1.04177	Female	63	WHO IV
CGGA_775	0.69863	1	-0.309964	Male	63	WHO IV
CGGA_442	4.26027	1	-0.101833	Male	62	WHO IV
CGGA_606	0.890411	1	-0.343212	Male	62	WHO IV
CGGA_907	0.484932	1	0.758265	Male	62	WHO IV
CGGA_1015	0.449315	1	-0.349528	Male	62	WHO IV
CGGA_451	2.17808	1	0.141424	Male	61	WHO IV
CGGA_1078	0.863014	1	0.109103	Female	61	WHO IV
CGGA_570	9.86849	0	0.750567	Female	60	WHO IV
CGGA_1035	1.55342	1	0	Female	60	WHO IV
CGGA_676	1.03014	1	-0.449697	Male	60	WHO IV
CGGA_782	0.791781	1	2.65208	Male	60	WHO IV
CGGA_335	1.05479	1	0.904977	Male	59	WHO IV
CGGA_483	0.758904	1	0.701933	Female	59	WHO IV
CGGA_588	2.11781	1	0.422321	Male	58	WHO IV
CGGA_741	1.08493	1	-0.284915	Female	58	WHO IV
CGGA_649	0.40274	1	0.33255	Female	58	WHO IV
CGGA_1026	4.30137	1	-0.338911	Male	57	WHO IV
CGGA_375	1.8	1	2.80114	Male	57	WHO IV
CGGA_172	1.26575	1	-1.44122	Female	57	WHO IV
CGGA_837	1.18356	1	0.677834	Male	57	WHO IV
CGGA_11	0.424658	1	4.29456	Female	57	WHO IV
CGGA_683	1.88493	0	0.581414	Female	56	WHO IV
CGGA_734	1.27671	1	0.305817	Female	56	WHO IV
CGGA_859	1.06027	1	-0.596044	Male	56	WHO IV
CGGA_419	0.542466	1	0.423873	Male	56	WHO IV
CGGA_640	11.2795	0	-0.00952673	Male	55	WHO IV
CGGA_308	2.25479	1	0.0369921	Female	55	WHO IV
CGGA_575	1.50959	1	-0.722934	Male	55	WHO IV
CGGA_831	1.49589	1	-1.22504	Female	55	WHO IV
CGGA_658	1.01918	1	-1.92629	Male	55	WHO IV
CGGA_437	2.80822	1	0.305964	Female	54	WHO IV
CGGA_240	1.05753	1	0.269732	Male	54	WHO IV
CGGA_264	1.04932	1	-1.64369	Male	54	WHO IV
CGGA_366	0.69863	1	-0.0388145	Male	54	WHO IV
CGGA_848	0.654795	0	-2.24966	Female	54	WHO IV
CGGA_902	0.528767	1	0.31763	Male	54	WHO IV
CGGA_413	0.50137	0	-0.114029	Male	54	WHO IV
CGGA_684	1.95616	1	0.0256124	Male	53	WHO IV
CGGA_124	1.13425	1	3.29734	Male	53	WHO IV
CGGA_850	1.54521	0	-0.10973	Female	52	WHO IV
CGGA_324	0.920548	1	-0.200226	Male	52	WHO IV
CGGA_380	0.452055	1	0.143285	Male	52	WHO IV
CGGA_370	0.926027	1	0.658047	Male	51	WHO IV
CGGA_272	0.594521	1	0.905258	Male	51	WHO IV
CGGA_156	0.490411	1	1.03501	Male	51	WHO IV
CGGA_499	0.334247	1	-1.42121	Male	51	WHO IV
CGGA_719	0.276712	1	-0.0477567	Male	51	WHO IV
CGGA_126	3.22466	1	2.0417	Female	50	WHO IV
CGGA_731	1.37808	1	-1.12382	Male	50	WHO IV
CGGA_686	0.953425	1	1.05639	Male	50	WHO IV
CGGA_764	0.183562	1	0.617938	Male	50	WHO IV
CGGA_342	1.36986	1	-0.758144	Female	49	WHO IV
CGGA_436	2.61644	1	1.68228	Male	48	WHO IV
CGGA_195	1.33151	1	0.408062	Male	48	WHO IV
CGGA_899	0.632877	1	-2.64722	Male	48	WHO IV
CGGA_612	5.54247	1	-0.713748	Male	47	WHO IV
CGGA_822	6.12877	1	0.299695	Male	46	WHO IV
CGGA_693	3.27397	1	-0.28968	Female	46	WHO IV
CGGA_604	1.04384	1	1.60757	Male	46	WHO IV
CGGA_1011	0.29863	1	-1.53769	Female	46	WHO IV
CGGA_761	5.0411	1	1.90055	Male	45	WHO IV
CGGA_654	1.71507	1	-0.379866	Male	45	WHO IV
CGGA_373	0.769863	1	0.0586514	Female	45	WHO IV
CGGA_346	0.284932	1	-0.349353	Male	45	WHO IV
CGGA_680	6.50137	1	-0.235728	Male	44	WHO IV
CGGA_609	1.40274	0	-0.0271559	Female	44	WHO IV
CGGA_664	11.5726	0	1.12227	Female	43	WHO IV
CGGA_345	4.23836	0	0.964922	Female	43	WHO IV
CGGA_371	2.22192	1	0.0210466	Male	42	WHO IV
CGGA_802	1.86575	1	-0.300309	Male	42	WHO IV
CGGA_255	1.61918	1	1.64596	Female	42	WHO IV
CGGA_1060	0.621918	1	-0.252536	Male	42	WHO IV
CGGA_530	1.3863	1	-0.525471	Female	41	WHO IV
CGGA_798	0.372603	1	-0.00456619	Female	41	WHO IV
CGGA_1039	1.99178	1	1.34283	Male	40	WHO IV
CGGA_311	0.630137	1	0.358829	Male	40	WHO IV
CGGA_318	0.608219	1	-0.380704	Female	40	WHO IV
CGGA_203	0.515068	1	0.15695	Male	40	WHO IV
CGGA_287	1.56438	1	3.19737	Female	39	WHO IV
CGGA_464	1.10411	1	-0.0210929	Female	39	WHO IV
CGGA_178	2.66301	1	-0.547728	Male	38	WHO IV
CGGA_462	0.989041	1	-1.96983	Male	38	WHO IV
CGGA_557	0.70411	1	0.463761	Female	38	WHO IV
CGGA_292	2.22466	1	-0.423312	Male	37	WHO IV
CGGA_374	1.35068	1	3.58346	Male	37	WHO IV
CGGA_454	1.12877	1	0.858272	Male	37	WHO IV
CGGA_221	0.786301	1	2.02758	Male	37	WHO IV
CGGA_593	0.663014	1	0.414949	Male	37	WHO IV
CGGA_491	2.94247	1	1.32473	Female	36	WHO IV
CGGA_869	1.47123	0	0.411859	Female	36	WHO IV
CGGA_D60	0.536986	1	0.445056	Male	36	WHO IV
CGGA_573	2.59178	1	-1.75585	Male	35	WHO IV
CGGA_628	1.31507	1	-0.214734	Male	35	WHO IV
CGGA_699	1.56164	1	0.00193977	Female	34	WHO IV
CGGA_549	1.13151	1	0.250516	Female	34	WHO IV
CGGA_512	11.9753	0	-0.495226	Male	33	WHO IV
CGGA_439	10.4466	1	0.812761	Female	33	WHO IV
CGGA_527	1.20274	1	-0.430329	Male	33	WHO IV
CGGA_225	4.76986	1	1.54008	Male	32	WHO IV
CGGA_709	1.11233	1	-0.212822	Female	32	WHO IV
CGGA_597	2.00822	1	-0.168868	Female	31	WHO IV
CGGA_778	0.479452	1	-0.401832	Female	31	WHO IV
CGGA_714	1.09589	1	-0.558924	Female	30	WHO IV
CGGA_547	3.66301	1	-0.636177	Male	29	WHO IV
CGGA_747	2.65753	1	0.377929	Male	29	WHO IV
CGGA_1068	0.186301	1	0.873071	Male	29	WHO IV
CGGA_594	11.8301	0	-0.170192	Female	27	WHO IV
CGGA_104	1.20548	0	1.56072	Male	27	WHO IV
CGGA_518	0.580822	1	-0.566951	Male	27	WHO IV
CGGA_700	0.465753	0	-0.13424	Female	24	WHO IV
CGGA_401	0.460274	1	-0.213482	Female	24	WHO IV
CGGA_504	1.54247	1	-0.399344	Female	22	WHO IV
CGGA_168	8.45479	0	2.09	Male	17	WHO IV
CGGA_377	1.09041	1	0.12615	Male	17	WHO IV
CGGA_218	0.857534	1	1.67203	Male	12	WHO IV
CGGA_393	6	1	-0.606093	Male	65	WHO III
CGGA_562	0.794521	1	-1.07641	Female	62	WHO III
CGGA_354	0.493151	1	-0.89193	Male	62	WHO III
CGGA_598	10.074	1	-0.00724506	Female	61	WHO III
CGGA_578	0.991781	1	-2.45142	Female	61	WHO III
CGGA_596	4.43288	1	-1.20374	Male	60	WHO III
CGGA_353	1.4137	1	-0.327068	Female	60	WHO III
CGGA_231	1.39726	1	-0.88858	Male	60	WHO III
CGGA_405	1.36164	1	-2.03336	Male	59	WHO III
CGGA_678	1.05753	1	-0.609865	Male	56	WHO III
CGGA_643	0.906849	1	-2.502	Male	56	WHO III
CGGA_402	12.4986	0	-2.45735	Male	53	WHO III
CGGA_438	1.87945	1	-0.518312	Male	53	WHO III
CGGA_260	1.55342	1	-0.40821	Female	49	WHO III
CGGA_564	1.86027	1	-2.49047	Male	47	WHO III
CGGA_418	12.4274	0	-0.695744	Male	46	WHO III
CGGA_455	12.2877	0	1.21021	Female	46	WHO III
CGGA_330	3.07123	1	-1.795	Male	45	WHO III
CGGA_513	3.76438	1	-0.996623	Female	44	WHO III
CGGA_560	11.9288	0	0.949037	Male	43	WHO III
CGGA_605	11.7808	0	-2.3123	Male	43	WHO III
CGGA_403	2.53425	0	0.157094	Male	43	WHO III
CGGA_1061	1.45753	1	0.909116	Female	43	WHO III
CGGA_652	1.30411	1	1.0198	Male	42	WHO III
CGGA_329	1.14795	1	0.0955057	Male	42	WHO III
CGGA_412	0.980822	1	-0.20752	Female	42	WHO III
CGGA_1006	0.69589	1	-0.7371	Male	42	WHO III
CGGA_249	0.854795	1	-0.875966	Male	41	WHO III
CGGA_277	12.9836	0	-1.82189	Male	40	WHO III
CGGA_420	9.6274	0	2.13434	Female	39	WHO III
CGGA_314	7.03562	1	-0.124991	Male	39	WHO III
CGGA_577	10.6877	0	0.0839329	Female	38	WHO III
CGGA_490	10.4219	0	0.435307	Female	37	WHO III
CGGA_1027	7.36438	0	0.969886	Male	37	WHO III
CGGA_498	0.975342	1	-1.32482	Male	37	WHO III
CGGA_767	3.58904	1	-0.0767007	Male	36	WHO III
CGGA_D46	0.821918	1	0.487126	Female	36	WHO III
CGGA_334	3.9726	1	0.387081	Female	35	WHO III
CGGA_351	2.03288	1	-0.908429	Female	35	WHO III
CGGA_558	0.515068	0	-0.0285602	Male	34	WHO III
CGGA_364	1.82466	1	-1.8314	Male	32	WHO III
CGGA_489	10.4219	0	1.038	Male	31	WHO III
CGGA_703	3.71233	1	1.07939	Female	31	WHO III
CGGA_1081	0.591781	1	-0.69836	Female	30	WHO III
CGGA_391	5.50685	1	0.18884	Female	29	WHO III
CGGA_232	1.13699	1	0.599388	Male	28	WHO III
CGGA_331	4.48767	1	-1.06216	Female	27	WHO III
CGGA_492	1.7863	0	-0.860987	Male	27	WHO III
CGGA_259	1.77808	0	-0.732526	Female	26	WHO III
CGGA_406	0.246575	1	-0.0259681	Female	24	WHO III
CGGA_352	12.7096	0	0.182765	Male	18	WHO III
CGGA_508	0.780822	1	-0.678477	Female	17	WHO III
CGGA_1022	1.41918	0	-0.611236	Female	62	WHO II
CGGA_523	12.0247	0	-0.416982	Female	61	WHO II
CGGA_258	1.81644	1	-0.0714641	Female	61	WHO II
CGGA_662	0.778082	1	0.711676	Female	59	WHO II
CGGA_786	3.38082	1	-2.31161	Male	58	WHO II
CGGA_633	4.96438	1	1.30723	Female	56	WHO II
CGGA_395	4.24932	1	0.0709653	Male	54	WHO II
CGGA_856	3.55342	0	0.230814	Male	53	WHO II
CGGA_378	8.62192	0	0.0690179	Male	51	WHO II
CGGA_528	6.6411	1	-0.98922	Female	51	WHO II
CGGA_387	1.47671	1	-0.691948	Female	51	WHO II
CGGA_191	8.31781	1	3.74928	Male	50	WHO II
CGGA_291	4.75616	0	0.283782	Female	50	WHO II
CGGA_659	2	0	-0.688463	Female	50	WHO II
CGGA_396	12.537	0	-1.17706	Female	49	WHO II
CGGA_711	4.92603	0	-0.133685	Male	49	WHO II
CGGA_323	11.8849	0	-0.835838	Female	48	WHO II
CGGA_776	11.2082	0	1.45432	Female	48	WHO II
CGGA_592	11.8219	0	0.620383	Male	47	WHO II
CGGA_639	11.6603	0	0.463468	Male	47	WHO II
CGGA_296	0.542466	0	-0.264776	Male	47	WHO II
CGGA_440	12.3123	0	0.122704	Male	45	WHO II
CGGA_635	11.6795	0	-0.526828	Male	45	WHO II
CGGA_482	6.87945	1	0.966127	Male	45	WHO II
CGGA_623	6.59452	0	1.19035	Male	45	WHO II
CGGA_251	3.5589	0	2.84454	Male	45	WHO II
CGGA_746	0.909589	1	-0.409848	Male	45	WHO II
CGGA_544	11.9753	0	0.434014	Female	44	WHO II
CGGA_459	9.89863	0	0.397676	Male	44	WHO II
CGGA_282	0.676712	1	-0.727519	Male	44	WHO II
CGGA_275	12.937	0	-0.820765	Female	43	WHO II
CGGA_348	12.726	0	-0.497518	Female	43	WHO II
CGGA_543	11.9753	0	0.255853	Male	43	WHO II
CGGA_317	12.8247	0	1.28918	Female	42	WHO II
CGGA_579	5.82192	1	0.353643	Female	42	WHO II
CGGA_271	4.39178	0	0.0378132	Male	42	WHO II
CGGA_1005	10.4521	0	1.52059	Female	41	WHO II
CGGA_566	4.52877	1	1.73633	Male	41	WHO II
CGGA_615	11.7425	0	0.798811	Female	40	WHO II
CGGA_502	12.0932	0	4.38496	Male	39	WHO II
CGGA_379	2.95068	1	1.15667	Female	39	WHO II
CGGA_256	0.432877	0	-2.48817	Male	39	WHO II
CGGA_708	11.4164	0	0.275088	Female	38	WHO II
CGGA_898	4.55616	1	-1.72954	Male	38	WHO II
CGGA_736	3.18904	1	0.233567	Male	38	WHO II
CGGA_253	14.1342	0	1.86456	Female	37	WHO II
CGGA_519	12.0438	0	-0.800291	Female	37	WHO II
CGGA_868	10.8767	0	-1.31759	Male	37	WHO II
CGGA_266	9.11781	0	-1.27211	Male	37	WHO II
CGGA_357	6.89863	1	1.25251	Female	37	WHO II
CGGA_476	2.56438	1	-0.94372	Female	37	WHO II
CGGA_411	12.4712	0	0.433732	Male	36	WHO II
CGGA_541	11.989	0	-2.43879	Female	36	WHO II
CGGA_552	11.9507	0	-0.10937	Female	36	WHO II
CGGA_590	11.8329	0	-0.401941	Male	36	WHO II
CGGA_671	11.5479	0	0.427687	Female	36	WHO II
CGGA_583	8.51233	1	1.31399	Female	36	WHO II
CGGA_505	8.20274	1	0.228004	Male	36	WHO II
CGGA_399	7.29589	1	0.447092	Male	36	WHO II
CGGA_704	7.04658	1	2.22133	Male	36	WHO II
CGGA_500	4.16438	0	-0.61323	Female	36	WHO II
CGGA_267	3.76438	1	1.9769	Male	36	WHO II
CGGA_461	3.46849	1	0.199377	Male	36	WHO II
CGGA_281	3.3863	0	1.8948	Female	36	WHO II
CGGA_601	3.10411	1	-0.646669	Male	36	WHO II
CGGA_434	12.3644	0	-0.912168	Male	35	WHO II
CGGA_446	12.3507	0	2.51728	Female	35	WHO II
CGGA_273	7.21918	1	-0.347631	Female	35	WHO II
CGGA_706	1.69589	1	1.66624	Male	35	WHO II
CGGA_760	11.2603	0	3.90927	Female	34	WHO II
CGGA_765	11.2411	0	-0.0931501	Male	34	WHO II
CGGA_694	3.27123	1	-1.40795	Male	34	WHO II
CGGA_312	2.0274	1	0.00202084	Female	34	WHO II
CGGA_407	12.4795	0	1.69242	Male	33	WHO II
CGGA_589	11.8356	0	0.207463	Male	33	WHO II
CGGA_315	11.0493	0	0.0764103	Female	33	WHO II
CGGA_648	9.99178	1	1.41744	Female	33	WHO II
CGGA_441	12.3123	0	0.295166	Female	32	WHO II
CGGA_484	12.1699	0	-0.207542	Female	32	WHO II
CGGA_511	10.3288	0	0.531221	Male	32	WHO II
CGGA_365	9.84384	0	-0.616695	Female	32	WHO II
CGGA_792	2.23562	1	0.128572	Male	32	WHO II
CGGA_485	6.67671	0	-0.243868	Male	31	WHO II
CGGA_740	2.09863	1	2.13903	Male	31	WHO II
CGGA_835	1.41644	0	2.98541	Male	31	WHO II
CGGA_316	12.8274	0	0.578356	Female	30	WHO II
CGGA_469	12.2301	0	0.366685	Male	30	WHO II
CGGA_243	8.15616	0	1.70999	Female	30	WHO II
CGGA_285	4.31781	0	0.438901	Male	30	WHO II
CGGA_674	3.10137	1	0	Male	30	WHO II
CGGA_770	2.89589	0	1.0343	Male	30	WHO II
CGGA_743	2.33151	1	0.133232	Male	30	WHO II
CGGA_663	11.5342	0	1.28488	Female	29	WHO II
CGGA_347	10.6849	1	0.435995	Female	27	WHO II
CGGA_398	8.53425	0	2.32431	Male	27	WHO II
CGGA_809	3.43014	1	1.52631	Male	26	WHO II
CGGA_522	9.94521	0	1.52279	Female	24	WHO II
CGGA_753	8.8137	1	2.33279	Male	24	WHO II
CGGA_672	11.5479	0	0.608566	Male	22	WHO II
CGGA_1046-1	9.75068	0	3.67633	Male	21	WHO II
CGGA_447	12.3507	0	0.272768	Female	20	WHO II
CGGA_626	11.7068	0	-0.076973	Male	20	WHO II
CGGA_688	11.4959	0	-0.412278	Male	19	WHO II
CGGA_718	11.3945	0	0.198598	Male	17	WHO II
