# Supplementary material for: PRLHR Immune Genes Associated With Tumor Mutation Burden can be Used as Prognostic Markers in Patients With Gliomas
Source: Front Oncol. 2022 Jun 21;12:620190. doi: 10.3389/fonc.2022.620190 (PMC9253814; doi:10.3389/fonc.2022.620190)
Supplement: Supplementary file 4 [file Table_4.xlsx]

## Sheet: Sheet1
	id	fustat	futime	PRLHR	Age	Gender	Grade/WHO
	G30	0	0.175342	0.00210531	39y	man	Ⅳ
	G1	0	1.40548	0.000108842	43y	man	Ⅳ
	G3	1	1.13151	4.60714e-05	45y	man	Ⅳ
	G10	1	0.690411	0.0242817	46y	man	Ⅳ
	G2	0	1.36712	0.0004501	47y	man	Ⅳ
	G9	0	1.71233	0.00136123	47y	man	Ⅳ
	G4	0	1.37534	0.000868427	48y	man	Ⅳ
	G21	1	0.613699	0.00447648	52y	man	Ⅳ
	G19	0	1.31507	0.00323778	53y	man	Ⅳ
	G25	1	0.238356	0.00788931	56y	man	Ⅳ
	G23	1	0.367123	0.000562645	63y	man	Ⅳ
	G13	1	0.123288	0.000100499	64y	man	Ⅳ
	G17	1	0.336986	0.000122917	64y	man	Ⅳ
	G18	1	0.345205	0.000130622	64y	man	Ⅳ
	G8	1	0.972603	0.000395971	65y	man	Ⅳ
	G7	1	1.51781	0.00794866	66y	man	Ⅳ
	G14	1	0.813699	0.00241198	67y	man	Ⅳ
	G29	0	0.89589	0.00369826	67y	man	Ⅳ
	G24	0	0.778082	0.00181255	71y	man	Ⅳ
	Ⅲ2	0	1.43288	0.373643	42y	man	Ⅲ
	Ⅲ1	0	1.63562	0.729613	42y	man	Ⅲ
	Ⅲ9	1	0.915068	7.25648e-05	49y	man	Ⅲ
	Ⅱ11	0	1.38904	0.00064657	08y	man	Ⅱ
	Ⅱ22	0	1.50137	0.00478602	1y	man	Ⅱ
	Ⅱ8	0	1.42192	0.374907	27y	man	Ⅱ
	Ⅱ2	0	1.33151	0.222619	31y	man	Ⅱ
	Ⅱ3	0	1.54247	0.005062	40y	man	Ⅱ
	Ⅱ1	0	0.794521	1.00068	45y	man	Ⅱ
	Ⅱ7	0	1.44384	0.00422241	46y	man	Ⅱ
	Ⅱ18	0	1.34247	0.315405	52y	man	Ⅱ
	Ⅱ9	0	0.879452	0.0887764	56y	man	Ⅱ
	Ⅰ3	0	1.43014	0.0676729	11y	man	Ⅰ
	Ⅰ2	0	1.50959	0.0668263	12y	man	Ⅰ
	Ⅰ1	1	1.37534	0.0493827	52y	man	Ⅰ
	G5	1	0.80274	0.000717546	17y	female	Ⅳ
	G32	0	0.178082	0.000861362	36y	female	Ⅳ
	G22	0	0.882192	0.00178229	38y	female	Ⅳ
	G31	0	0.164384	0.00138997	48y	female	Ⅳ
	G11	1	0.931507	0.00103495	50y	female	Ⅳ
	G16	0	1.48767	0.0241603	53y	female	Ⅳ
	G20	0	1.3589	1.05106e-05	56y	female	Ⅳ
	G26	1	0.128767	0.000848664	57y	female	Ⅳ
	G6	0	1.27671	0.000400779	61y	female	Ⅳ
	G15	1	0.030137	3.35248e-05	63y	female	Ⅳ
	G28	0	0.879452	0.000437336	66y	female	Ⅳ
	G27	1	0.90411	0.000912338	66y	female	Ⅳ
	G12	1	0.0876712	0.00217007	71y	female	Ⅳ
	Ⅲ5	0	1.36712	0.00507346	31y	female	Ⅲ
	Ⅲ8	0	1.52877	0.100501	36y	female	Ⅲ
	Ⅲ7	0	1.59726	0.0193873	40y	female	Ⅲ
	Ⅲ3	1	0.0328767	0.0721002	60y	female	Ⅲ
	Ⅲ4	1	1.60548	0.0120231	65y	female	Ⅲ
	Ⅲ6	1	0.227397	0.00636631	71y	female	Ⅲ
	Ⅱ5	0	1.42192	0.0103006	06y	female	Ⅱ
	Ⅱ24	0	1.54521	0.123217	21y	female	Ⅱ
	Ⅱ19	0	1.41096	0.346874	27y	female	Ⅱ
	Ⅱ12	0	0.841096	0.0196759	28y	female	Ⅱ
	Ⅱ6	0	1.56164	0.0139077	30y	female	Ⅱ
	Ⅱ16	0	1.39178	0.0250196	34y	female	Ⅱ
	Ⅱ14	0	1.25479	0.0287961	38y	female	Ⅱ
	Ⅱ17	0	1.33425	0.0100909	40y	female	Ⅱ
	Ⅱ10	0	1.52877	0.00636905	44y	female	Ⅱ
	Ⅱ21	0	0.183562	1.15143	44y	female	Ⅱ
	Ⅱ4	0	1.48767	0.146739	51y	female	Ⅱ
	Ⅱ20	0	0.186301	0.109839	55y	female	Ⅱ
	Ⅱ23	0	1.6411	0.29062	55y	female	Ⅱ
	Ⅱ15	0	1.34795	0.0104153	66y	female	Ⅱ
	Ⅰ6	0	1.29863	0.00314393	10y	female	Ⅰ
	Ⅰ5	0	1.36712	0.00555986	25Y	female	Ⅰ
	Ⅱ13	0	1.33699	0.0486826	35y	female	Ⅰ
	Ⅰ4	0	1.34521	0.0223	45y	female	Ⅰ
